# Supplementary material for: Application of long read sequencing to determine expressed antigen diversity in Trypanosoma brucei infections
Source: PLoS Negl Trop Dis. 2019 Apr 3;13(4):e0007262. doi: 10.1371/journal.pntd.0007262 (PMC6464242; doi:10.1371/journal.pntd.0007262)
Supplement: S1 Table — (XLSX) [file pntd.0007262.s001.xlsx]

## Sheet: PacBio_VSG_transcript_count_20S
Transcript_ID	Mouse 3.1	Mouse 3.2	Mouse 3.3	Mouse 3.4	Mouse 3.5	Mouse 6.1	Mouse 6.2	Mouse 6.3	Mouse 6.4	Mouse 6.5	Mouse 10.1	Mouse 10.2	Mouse 10.3	Mouse 10.4	Mouse 10.5	Mouse 12.1	Mouse 12.2	Mouse 12.3	Mouse 12.4	Mouse 12.5
Tb05.5K5.300	0	0	0	0	0	0	0	0	0	0	2	0	0	0	0	0	0	0	0	0
Tb05.5K5.320	0	0	0	0	0	0	0	0	0	0	1	0	0	0	0	0	0	0	0	0
Tb05.5K5.330	0	0	0	81	0	0	0	1	1	0	38	27	47	10	39	2414	723	1950	564	1970
Tb05.5K5.370	0	0	0	0	0	0	0	0	0	0	0	0	0	0	1	0	0	0	0	0
Tb05.5K5.440	0	0	0	0	0	0	0	0	0	0	0	1	0	0	0	0	0	0	0	2
Tb05.5K5.470	0	0	0	0	0	0	0	0	0	0	1	0	0	0	0	0	0	0	0	0
Tb05.5K5.480	0	0	0	0	0	0	0	0	0	0	0	0	0	1	0	1	0	0	0	0
Tb08.27P2.140	0	0	0	8	0	1	4	1	3	0	9	8	12	27	43	3	8	9	5	20
Tb08.27P2.190	0	0	0	0	0	0	0	0	0	0	0	0	0	2	0	0	0	0	0	0
Tb08.27P2.220	0	0	0	4	0	6	0	4	4	1	20	21	24	5	19	26	8	136	5	39
Tb08.27P2.230	0	0	0	18	0	6	3	3	2	3	20	14	54	29	60	21	46	84	40	198
Tb08.27P2.260	0	0	0	0	0	0	0	0	2	0	0	0	0	0	1	0	0	0	0	1
Tb08.27P2.290	0	0	0	0	0	0	0	0	0	0	0	0	0	0	2	0	0	0	0	0
Tb08.27P2.340	0	0	0	0	0	0	0	0	0	0	0	0	0	0	1	0	0	0	0	0
Tb08.27P2.370	0	0	0	0	0	0	0	0	0	0	2	3	0	4	6	1	0	1	0	1
Tb08.27P2.380	3347	13069	8673	8764	9303	10785	13141	14835	11051	9613	7375	5371	7257	3988	11695	523	476	820	357	1379
Tb08.27P2.390	0	0	0	0	0	0	0	0	0	0	2	0	0	0	0	0	0	0	0	0
Tb08.27P2.460	0	0	0	0	0	0	0	0	0	0	2	0	0	0	2	3	1	0	4	2
Tb08.27P2.480	0	0	0	0	0	0	0	0	0	0	0	0	0	0	1	0	0	1	2	2
Tb08.27P2.510	0	0	0	1	0	1	0	0	0	0	3	3	1	7	3	39	19	20	2	46
Tb08.27P2.550	0	0	0	0	0	0	0	0	0	0	1	0	0	0	0	0	0	0	0	0
Tb08.27P2.580	0	0	0	1	0	1	3	2	0	2	4	7	5	5	0	1	2	0	0	1
Tb08.27P2.630	0	0	0	0	0	0	0	0	0	0	1	1	0	0	1	0	1	0	0	0
Tb08.27P2.660	0	0	0	1	0	0	0	0	0	0	0	0	0	0	0	0	0	0	0	0
Tb08.27P2.680	0	0	0	0	0	0	0	0	0	0	0	0	0	0	0	0	0	0	1	0
Tb08.27P2.710	0	0	0	0	0	0	0	0	0	0	0	0	0	1	0	1	0	1	0	4
Tb09.v4.0021	0	0	0	0	0	0	0	0	0	0	0	0	0	1	0	0	0	0	0	0
Tb09.v4.0026	0	0	0	0	0	1	0	1	1	0	1	1	0	0	7	0	0	2	1	2
Tb09.v4.0036	0	0	0	0	0	0	0	0	0	0	0	0	1	1	1	1	0	0	0	7
Tb09.v4.0037	0	0	0	0	0	0	0	0	0	0	2	0	0	0	5	2	0	1	0	1
Tb09.v4.0039	0	0	0	0	0	0	0	0	0	1	0	0	0	0	0	0	0	0	0	1
Tb09.v4.0044	0	0	0	0	0	2	0	0	0	0	0	0	0	0	0	0	0	0	0	0
Tb09.v4.0051	0	0	0	0	0	0	0	0	0	0	0	0	0	1	2	0	0	0	0	0
Tb09.v4.0061	0	0	0	0	0	0	0	0	0	0	4	1	1	0	4	2	1	0	0	3
Tb09.v4.0063	0	0	0	1	0	0	0	0	0	0	0	0	0	0	0	0	0	0	0	0
Tb09.v4.0070	0	0	0	0	0	0	2	0	0	3	5	5	3	8	4	0	8	0	0	10
Tb09.v4.0071	0	0	0	0	0	0	0	0	1	0	0	0	0	2	1	0	0	0	0	0
Tb09.v4.0073	0	0	0	0	0	0	0	0	0	0	0	0	0	0	2	1	0	0	0	1
Tb09.v4.0075	1	1	1	19	1	117	163	206	193	132	1	5	2	174	9	22	56	4	7	19
Tb09.v4.0077	2	3	2	1007	0	30	16	30	33	9	938	1895	917	1603	1186	10245	6717	8881	3956	8794
Tb09.v4.0084	0	0	0	0	0	0	0	0	0	0	0	0	0	0	0	1	0	0	0	0
Tb09.v4.0088	0	0	0	76	4	65	13	6	9	24	610	247	181	733	590	840	1899	2409	130	111
Tb09.v4.0089	0	0	0	3	0	0	0	0	0	0	1	3	0	1	1	1	5	11	0	0
Tb09.v4.0092	0	0	0	0	0	0	0	0	0	0	0	0	0	0	0	0	0	0	0	1
Tb09.v4.0102	0	0	0	0	0	0	0	1	0	0	0	0	0	0	19	0	0	0	0	1
Tb09.v4.0112	0	0	0	0	0	0	0	1	0	0	0	0	0	0	0	0	0	0	0	0
Tb09.v4.0113	0	0	0	0	0	0	0	1	0	1	2	0	0	1	2	0	1	0	0	1
Tb09.v4.0123	0	0	0	2	0	0	2	0	0	0	0	16	10	1	8	47	21	39	5	36
Tb09.v4.0129	0	0	0	0	0	0	0	0	0	0	0	0	0	1	1	0	0	0	0	0
Tb09.v4.0131	0	0	0	0	0	0	0	0	1	0	4	2	3	2	2	1	1	2	0	1
Tb09.v4.0134	0	0	0	0	0	0	0	3	0	0	0	0	0	0	0	0	1	0	0	0
Tb09.v4.0136	0	0	0	0	0	1	0	0	0	0	0	0	0	0	0	0	0	1	0	0
Tb09.v4.0139	0	0	0	1	0	0	0	0	0	0	0	0	0	1	0	1	0	0	0	3
Tb09.v4.0141	0	0	0	0	0	0	0	0	0	0	0	0	0	0	1	0	0	0	0	2
Tb09.v4.0142	0	0	0	0	0	1	0	0	1	0	0	1	0	3	2	0	0	1	1	0
Tb09.v4.0156	0	0	0	0	0	0	0	0	0	0	3	0	0	0	0	0	0	0	0	1
Tb09.v4.0159	0	0	0	0	0	0	0	0	0	0	0	0	0	5	1	1	0	0	0	0
Tb09.v4.0163	0	0	0	0	0	0	0	0	0	0	0	0	0	0	2	1	0	0	0	0
Tb09.v4.0169	0	0	0	0	0	0	0	0	0	0	0	0	0	1	0	0	0	0	0	0
Tb09.v4.0174	0	0	0	0	0	0	0	0	0	0	0	0	0	1	2	0	0	0	0	0
Tb09.v4.0175	0	0	0	0	0	0	0	0	0	0	0	0	0	2	0	0	0	0	0	0
Tb09.v4.0177	0	0	0	0	0	0	1	0	0	0	0	0	0	1	0	0	0	1	1	0
Tb09.v4.0178	0	0	0	0	0	0	0	0	0	0	0	0	0	0	1	0	0	0	0	0
Tb09.v4.0184	0	0	0	0	0	0	2	0	0	0	0	0	0	0	0	0	0	0	0	0
Tb09.v4.0185	0	0	0	0	0	0	0	0	0	0	0	0	0	0	4	0	0	0	0	0
Tb09.v4.0187	0	0	0	1	0	0	0	0	0	0	0	0	0	1	1	0	0	0	0	0
Tb09.v4.0190	0	0	0	0	0	0	0	0	0	0	0	0	0	0	1	0	0	0	0	1
Tb09.v4.0191	0	0	0	9	1	5	2	3	1	0	5	44	25	21	6	0	49	70	29	4
Tb09.v4.0193	0	0	0	0	0	0	0	0	0	0	0	0	0	2	1	0	0	0	0	0
Tb09.v4.0195	0	0	0	0	0	0	0	0	0	0	0	0	0	2	2	0	0	0	0	0
Tb09.v4.0196	0	0	0	0	0	0	0	0	0	1	0	0	0	0	0	0	0	0	0	0
Tb09.v4.0197	0	0	0	0	0	0	0	0	0	0	0	1	0	0	0	0	0	0	0	2
Tb09.v4.0198	0	0	0	0	0	7	6	1	1	18	2	1	1	28	3	0	0	0	0	2
Tb09.v4.0200	0	0	0	0	0	0	0	0	0	0	0	0	0	0	0	0	0	0	0	1
Tb09.v4.0203	0	0	0	0	0	0	0	0	0	0	1	0	0	1	0	0	0	0	0	0
Tb09.v4.0208	0	0	0	0	0	0	0	0	0	0	0	0	0	1	0	0	0	0	0	0
Tb10.v4.0047	0	0	0	0	0	0	0	0	0	3	0	0	0	0	0	0	0	0	0	0
Tb10.v4.0054	0	0	0	0	0	0	0	0	0	0	0	0	0	1	0	0	0	0	0	0
Tb10.v4.0056	0	0	0	0	0	0	0	0	0	0	0	0	0	1	0	0	0	0	0	0
Tb10.v4.0058	0	0	0	0	0	0	0	0	0	0	0	0	0	0	1	0	0	0	0	0
Tb10.v4.0061	1	2	1	14	1	158	230	143	99	220	49	55	32	162	60	16	38	53	13	67
Tb10.v4.0063	0	0	0	0	0	0	0	0	0	0	0	0	0	3	0	0	0	0	0	0
Tb10.v4.0064	0	0	0	0	0	0	0	0	0	0	0	0	1	0	0	0	0	1	0	0
Tb10.v4.0065	0	0	0	9	0	15	10	1	2	14	52	3	21	19	233	4	1	13	3	21
Tb10.v4.0072	0	0	0	0	1	0	0	0	0	0	2	2	1	0	1	0	0	0	0	2
Tb10.v4.0075	0	0	0	0	0	0	0	0	0	0	0	0	0	1	0	0	0	0	0	0
Tb10.v4.0076	0	0	0	0	0	0	0	0	0	0	0	0	0	1	0	0	0	0	0	0
Tb10.v4.0081	0	0	0	0	0	0	0	2	0	0	1	3	1	6	1	0	2	0	0	4
Tb10.v4.0088	0	0	0	5	0	11	10	8	10	11	10	12	3	181	218	7	3	6	0	15
Tb10.v4.0091	0	0	0	0	0	0	0	0	0	0	1	0	0	0	0	0	0	0	0	0
Tb10.v4.0094	0	0	0	0	0	0	0	0	0	0	0	0	0	1	0	0	0	0	0	0
Tb10.v4.0095	0	0	0	1	0	0	0	0	0	0	1	1	2	2	1	1	0	0	1	2
Tb10.v4.0100	0	0	0	3	0	2	7	3	6	5	14	31	14	39	47	57	31	12	14	23
Tb10.v4.0102	0	0	0	5	0	0	1	0	0	0	4	3	2	2	2	2	17	24	0	1
Tb10.v4.0109	0	0	0	0	0	0	0	0	0	0	0	0	0	0	0	0	0	0	0	1
Tb10.v4.0113	0	0	0	0	0	0	0	0	0	0	0	0	1	0	0	0	0	0	0	0
Tb10.v4.0116	0	0	0	0	0	0	0	1	2	3	1	0	0	4	3	2	0	0	1	5
Tb10.v4.0117	0	0	0	0	0	1	0	0	0	0	12	1	0	3	13	0	7	0	0	0
Tb10.v4.0118	0	0	0	0	0	0	0	0	0	0	0	0	0	0	0	0	0	1	0	1
Tb10.v4.0119	0	0	0	0	0	0	5	8	5	3	4	0	13	25	10	0	6	2	5	38
Tb10.v4.0122	0	0	0	1	0	0	0	0	0	0	9	2	0	5	4	6	8	7	3	6
Tb10.v4.0124	0	1	0	0	0	0	1	0	0	1	2	0	0	0	2	0	0	0	0	0
Tb10.v4.0132	0	0	0	0	0	0	0	0	0	0	0	0	0	0	0	0	0	0	0	1
Tb10.v4.0133	0	0	0	0	0	0	1	0	0	0	0	0	0	0	0	0	0	0	0	0
Tb10.v4.0134	0	0	0	0	0	0	0	0	0	1	0	0	0	0	0	0	0	0	0	0
Tb10.v4.0135	0	0	0	0	0	0	0	0	0	0	2	0	0	3	0	0	1	0	0	0
Tb10.v4.0136	0	0	0	0	0	0	0	0	0	3	7	1	12	2	7	0	1	0	0	2
Tb10.v4.0139	0	0	0	1	0	0	0	2	0	0	22	1	15	12	5	51	14	54	8	49
Tb10.v4.0140	0	0	0	0	0	0	0	0	0	0	0	0	0	0	0	0	0	0	0	2
Tb10.v4.0142	0	0	0	0	0	0	0	0	0	0	1	0	0	1	1	0	0	0	0	1
Tb10.v4.0146	0	0	0	0	0	0	0	0	0	0	0	0	0	0	1	2	0	0	0	1
Tb10.v4.0150	0	0	0	0	0	0	0	0	0	0	2	0	0	0	0	0	1	0	0	1
Tb10.v4.0153	0	1	0	0	0	0	1	0	0	0	0	0	0	0	2	1	0	1	0	0
Tb10.v4.0160	0	0	0	0	0	0	0	0	0	0	0	0	1	0	0	0	0	1	0	0
Tb10.v4.0161	0	0	0	1	0	0	0	0	0	0	5	2	0	1	6	8	8	13	0	8
Tb10.v4.0163	0	0	0	0	0	0	0	0	0	0	2	1	0	0	2	0	0	0	0	0
Tb10.v4.0167	0	0	0	0	0	0	0	0	0	0	5	0	0	0	0	0	0	0	0	0
Tb10.v4.0169	0	0	0	0	0	0	0	0	0	0	0	0	0	0	3	0	0	2	0	0
Tb10.v4.0176	0	0	0	0	0	2	0	0	0	0	0	0	0	1	0	0	0	0	0	0
Tb10.v4.0178	0	0	0	0	0	0	0	0	0	0	0	0	0	0	4	0	0	0	0	0
Tb10.v4.0179	0	0	0	0	0	0	0	0	0	0	0	2	0	0	2	0	0	0	0	1
Tb10.v4.0187	0	0	0	0	0	0	0	0	0	1	0	0	0	1	0	0	0	0	0	0
Tb10.v4.0189	0	0	0	1	0	5	0	0	0	0	6	1	0	1	0	5	4	3	0	0
Tb10.v4.0192	0	0	0	0	0	0	0	0	0	0	0	0	0	8	0	0	0	0	0	0
Tb10.v4.0200	0	0	0	0	0	0	0	0	0	0	0	0	0	0	0	0	0	2	0	0
Tb10.v4.0211	0	0	0	1	0	0	0	0	0	0	0	0	1	0	0	0	0	0	0	0
Tb10.v4.0226	0	0	0	0	0	0	0	0	0	0	0	0	0	0	0	1	0	0	0	0
Tb10.v4.0239	0	0	0	0	0	0	0	0	0	0	0	0	0	0	0	5	0	0	0	0
Tb10.v4.0251	0	0	0	0	0	0	0	0	0	0	1	0	0	0	0	0	0	0	0	0
Tb10.v4.0252	0	0	0	0	0	0	0	0	0	0	0	0	0	0	0	0	0	0	0	1
Tb10.v4.0263	0	0	1	0	0	0	0	0	0	0	0	0	0	0	0	0	0	0	0	0
Tb11.0040	0	0	0	0	0	0	0	0	0	0	0	0	0	0	1	0	0	0	0	0
Tb11.0170	0	0	0	0	0	0	0	2	0	0	0	0	0	0	0	0	0	2	1	0
Tb11.0180	0	0	0	0	0	0	0	1	1	0	0	0	0	0	0	0	0	0	0	0
Tb11.0190	0	0	0	1	0	0	0	0	0	0	1	0	0	1	1	0	0	0	0	6
Tb11.0510	0	0	0	0	0	0	0	0	0	0	0	0	1	0	0	0	0	0	0	0
Tb11.0570	0	1	0	0	0	0	0	0	0	1	0	0	1	0	2	0	1	0	0	1
Tb11.0640	0	0	0	0	0	2	0	1	0	0	0	0	0	0	1	0	0	0	0	0
Tb11.0650	0	0	0	0	0	0	0	0	0	0	0	0	0	0	0	0	0	3	0	0
Tb11.0710	0	0	0	0	0	0	0	0	0	0	0	0	0	1	0	0	1	1	2	1
Tb11.0750	0	0	0	0	0	0	0	0	0	0	0	0	1	1	0	0	0	0	0	0
Tb11.09.0001	0	0	0	0	0	0	0	0	0	0	0	0	1	0	0	0	0	0	0	0
Tb11.0920	0	0	0	0	0	0	0	0	0	0	0	0	1	2	1	0	1	0	0	5
Tb11.1040	0	0	0	0	0	0	0	0	0	0	1	0	0	0	0	1	3	1	1	3
Tb11.1451	2	0	0	3	1	31	15	13	9	26	109	12	9	453	372	1	8	4	1	57
Tb11.1560	0	0	0	0	0	0	0	0	0	0	0	0	0	0	1	0	0	0	0	0
Tb11.1700	0	0	0	0	0	0	0	0	0	0	0	0	0	0	1	0	0	0	0	0
Tb11.1720	0	0	0	0	0	0	0	0	0	0	0	0	0	1	0	0	0	0	0	0
Tb11.57.0047	218	161	74	56	2098	4	0	0	7	76	5	2	3	38	22	9	2	3	0	5
Tb11.57.0047b	0	0	0	0	0	0	0	0	0	1	0	0	0	0	0	0	0	0	0	0
Tb11.v5.0112	0	0	0	0	0	0	0	0	0	0	1	0	0	0	0	0	0	0	0	0
Tb11.v5.0117	0	0	0	0	0	0	0	0	0	1	2	0	0	0	1	0	0	0	0	1
Tb11.v5.0118	0	0	0	0	0	0	0	0	0	0	0	0	0	0	0	0	2	0	0	0
Tb11.v5.0119	0	0	0	0	0	0	0	0	0	0	0	0	0	0	1	0	0	0	0	0
Tb11.v5.0129	0	0	0	17	0	0	1	3	1	4	49	11	36	16	18	49	80	124	41	275
Tb11.v5.0131	0	0	0	0	0	0	0	2	0	0	0	0	1	2	1	0	0	1	0	0
Tb11.v5.0135	0	0	0	4	0	0	0	0	0	0	4	0	2	0	4	1	1	2	0	1
Tb11.v5.0138	0	0	0	0	0	0	0	0	0	0	1	0	1	2	1	0	0	0	0	2
Tb11.v5.0139	0	0	0	0	0	0	0	0	0	0	0	1	0	0	0	0	0	0	0	0
Tb11.v5.0143	0	2	0	3	0	52	131	95	14	1	4	0	1	0	2	0	2	0	0	4
Tb11.v5.0145	0	0	0	0	0	0	0	0	0	0	1	0	0	0	0	0	0	0	0	0
Tb11.v5.0283	0	0	0	0	0	0	0	0	0	0	0	0	0	0	2	0	0	0	0	0
Tb11.v5.0286	3	2	4	52	0	156	121	158	39	33	123	66	44	48	17	7	0	3	1	1
Tb11.v5.0297	0	0	0	0	0	0	0	0	0	0	0	0	0	2	0	0	0	0	0	1
Tb11.v5.0312	0	0	0	0	0	0	0	0	0	0	2	0	0	2	1	0	0	0	0	0
Tb11.v5.0416	19	19	10	7	93	0	1	0	0	0	0	0	0	0	0	0	0	0	0	0
Tb11.v5.0447	0	0	0	1	0	0	0	0	0	0	0	0	0	0	1	1	0	0	0	0
Tb11.v5.0595	0	0	0	0	0	0	0	0	0	0	0	0	0	3	0	0	0	0	0	0
Tb11.v5.0599	3	23	25	27	6	226	219	62	159	54	48	45	26	380	75	9	2	5	1	5
Tb11.v5.0622	0	0	0	0	2	0	0	0	0	0	0	1	1	0	2	2	0	2	0	3
Tb11.v5.0645	0	0	0	3	0	0	0	0	0	0	1	9	10	2	3	4	11	16	3	5
Tb11.v5.0673	0	0	0	2	0	18	7	4	8	11	49	2	6	53	89	2	29	2	2	64
Tb11.v5.0695	0	0	0	0	0	0	0	0	0	0	0	0	1	0	0	0	0	0	0	0
Tb11.v5.0872	0	0	0	0	0	0	0	0	0	0	0	0	0	0	0	2	0	0	0	0
Tb11.v5.0914	0	0	0	0	0	0	0	0	0	0	0	0	2	0	1	0	1	1	0	2
Tb11.v5.0927	0	0	0	0	0	0	1	0	0	0	3	0	2	2	3	0	0	1	0	1
Tb11.v5.0931	0	0	0	1	0	4	6	1	9	11	3	0	0	2	2	2	2	6	0	8
Tb11.v5.0932	0	0	0	136	0	3	12	15	14	9	444	662	376	1096	670	2164	1000	2359	316	911
Tb11.v5.0958	8	17	6	10	12	127	2	17	33	11	13	0	1	7	3	0	2	1	0	1
Tb11.v5.1017	0	0	0	0	0	0	3	0	0	0	0	2	0	0	0	0	0	0	0	3
Tb11.v5.1018	0	0	0	1	0	1	0	0	0	1	2	0	0	2	2	1	0	3	0	2
Tb11.v5.1019	0	0	0	0	0	0	0	0	0	0	1	0	1	0	0	0	0	0	0	1
Tb11.v5.1023	0	0	0	0	0	0	0	0	0	0	3	0	0	0	0	0	1	0	0	0
Tb11.v5.1032	0	0	0	1	0	21	29	16	35	16	1	3	1	15	0	2	0	3	2	2
Tb11.v5.1033	0	0	0	0	0	0	0	0	0	0	0	0	0	0	1	0	0	0	0	0
Tb11.v5.1037	0	0	0	0	0	0	0	3	1	1	3	2	1	4	0	2	2	3	0	5
Tb927.1.05	1	5	5	49	8	417	461	208	145	280	106	36	38	152	49	11	6	5	2	6
Tb927.1.5300	0	0	0	0	0	0	2	0	2	1	1	0	1	1	3	0	0	0	0	2
Tb927.10.10	1	9	7	167	2	158	111	63	87	423	5692	712	211	443	552	11	4031	226	20	241
Tb927.10.16230	35	91	98	14	27	0	2	0	0	0	0	0	2	2	0	0	0	0	0	1
Tb927.10.16310	1	0	0	0	0	0	0	0	0	3	0	1	0	6	4	0	0	5	0	0
Tb927.10.16350	0	0	1	3	0	0	0	0	0	1	6	0	5	7	10	1	1	0	0	14
Tb927.10.16460	0	0	0	1	0	0	0	0	0	0	5	0	0	0	4	0	1	5	0	3
Tb927.10.16470	0	0	0	3	0	0	0	2	0	0	1	1	2	0	7	9	5	19	0	14
Tb927.10.16480	0	0	0	0	0	0	0	0	0	0	1	1	1	0	2	0	0	0	0	0
Tb927.10.16500	0	0	0	0	0	0	0	0	0	0	2	0	0	1	0	1	0	0	0	0
Tb927.10.16510	0	0	0	0	0	0	0	0	0	0	1	0	0	0	0	0	0	0	0	0
Tb927.10.16560	0	0	0	0	0	0	0	6	3	0	12	1	2	13	6	1	0	2	0	31
Tb927.11.100	1	0	1	0	0	59	37	17	13	18	37	9	4	902	26	1	0	0	0	0
Tb927.11.17120	0	0	0	1	0	0	0	0	1	0	7	2	0	1	7	0	1	12	2	8
Tb927.11.17220	0	0	0	0	0	0	0	0	0	0	0	0	0	0	0	0	0	0	0	9
Tb927.11.17250	0	0	0	0	0	0	0	0	0	0	0	0	0	0	1	0	0	0	0	0
Tb927.11.17330	0	0	0	0	0	1	0	0	1	0	0	0	0	0	0	1	0	0	0	0
Tb927.11.17350	1	0	0	6	1	1	2	1	4	2	12	9	6	17	74	21	37	52	7	32
Tb927.11.17360	0	0	0	0	0	0	0	0	0	0	0	0	0	0	0	0	0	0	0	2
Tb927.11.17370	0	0	0	0	0	0	0	0	0	0	2	0	0	1	0	0	0	0	0	2
Tb927.11.17440	1	0	0	13	0	0	0	0	0	8	25	3	3	6	12	26	12	27	6	23
Tb927.11.17450	0	0	0	0	0	0	0	0	0	0	0	0	0	0	0	0	1	0	0	0
Tb927.11.17500	0	0	0	0	0	0	0	1	1	0	1	0	1	0	0	0	1	1	2	3
Tb927.11.17520	0	0	0	0	0	0	0	0	0	0	0	1	1	1	0	0	0	0	0	0
Tb927.11.17570	0	0	0	0	0	0	0	0	0	0	0	0	0	1	0	0	0	0	0	0
Tb927.11.17580	0	0	0	0	0	0	0	0	0	0	1	0	0	0	1	1	0	0	0	0
Tb927.11.17590	0	0	0	0	0	0	0	0	0	0	0	1	0	1	4	0	0	1	0	0
Tb927.11.17600	0	0	0	0	0	0	0	0	0	0	2	0	0	0	1	0	0	0	0	0
Tb927.11.17610	0	0	0	0	0	0	0	0	0	0	0	1	0	0	2	3	1	2	0	1
Tb927.11.17650	0	0	0	0	0	0	0	0	0	0	0	2	0	0	0	0	0	0	0	0
Tb927.11.17720	0	0	0	0	0	0	0	0	0	0	0	0	1	0	0	0	0	0	0	0
Tb927.11.17950	0	0	0	0	0	0	0	0	0	0	0	0	0	0	0	0	1	0	0	0
Tb927.11.18060	0	0	0	1	0	0	0	0	0	0	4	0	1	3	3	1	0	0	1	0
Tb927.11.18110	0	0	0	0	0	0	0	0	0	0	0	0	0	0	1	0	0	0	0	0
Tb927.11.18170	0	0	0	0	0	0	0	0	0	0	0	2	0	0	0	0	1	0	2	0
Tb927.11.18210	0	0	0	1	0	6	5	10	3	5	32	1	61	50	78	1	37	0	3	3
Tb927.11.18220	0	0	0	0	0	0	0	0	0	2	0	0	0	0	0	0	0	0	0	0
Tb927.11.18230	0	0	0	0	0	0	0	0	0	0	0	0	0	0	1	0	0	0	0	0
Tb927.11.18330	0	0	0	0	0	1	0	0	0	0	1	1	0	1	2	2	0	2	0	1
Tb927.11.18400	0	5	2	0	0	0	5	8	6	0	1	3	1	0	0	0	0	0	0	0
Tb927.11.18420	0	0	0	0	0	0	0	0	0	0	4	0	0	4	2	1	1	0	0	1
Tb927.11.18430	0	0	0	0	0	0	0	0	1	0	0	0	0	0	0	0	0	0	0	0
Tb927.11.18510	0	0	0	0	0	0	0	0	0	0	1	1	0	0	0	1	0	0	1	0
Tb927.11.18580	0	0	0	15	0	0	3	0	1	0	25	10	32	65	70	8	32	134	0	17
Tb927.11.18740	0	0	0	0	0	0	0	0	0	0	0	1	0	0	0	0	1	0	0	1
Tb927.11.18810	0	0	0	0	0	0	0	1	0	0	0	0	0	0	0	0	0	0	0	0
Tb927.11.18820	0	0	0	0	0	0	0	0	0	0	0	0	1	0	0	0	0	0	0	0
Tb927.11.18850	0	0	0	0	0	0	1	0	0	0	0	0	0	0	5	0	0	0	0	0
Tb927.11.18860	0	0	0	0	0	1	0	0	0	0	0	0	0	0	0	0	0	0	0	0
Tb927.11.18880	0	0	0	0	0	0	0	0	0	0	0	0	0	0	1	0	0	0	0	0
Tb927.11.18910	1	0	1	3	2	10	2	4	13	5	32	7	12	52	43	23	19	29	8	102
Tb927.11.18920	0	0	0	0	0	0	0	0	0	0	0	0	1	0	0	0	0	0	0	0
Tb927.11.18950	0	0	0	0	0	0	0	0	0	0	0	0	0	1	2	0	0	0	0	0
Tb927.11.18980	0	0	0	0	0	0	0	0	0	0	1	0	0	0	0	0	0	0	0	0
Tb927.11.18990	0	0	0	0	0	0	0	0	0	0	0	0	0	0	0	0	0	0	0	1
Tb927.11.19010	0	0	0	0	0	0	0	0	0	4	2	1	0	6	8	0	0	1	1	2
Tb927.11.19050	0	0	0	0	0	0	1	0	0	0	0	0	0	1	0	0	0	0	0	0
Tb927.11.19060	0	0	0	0	0	0	0	0	0	0	0	0	0	1	0	0	0	0	0	0
Tb927.11.19130	0	0	0	1	0	0	1	0	5	0	1	0	1	4	3	1	0	0	0	0
Tb927.11.19180	0	0	0	0	0	0	0	0	0	3	0	0	0	1	1	6	1	0	0	1
Tb927.11.19350	0	0	0	0	0	0	0	0	0	0	0	0	0	0	0	0	0	0	0	1
Tb927.11.19410	0	0	0	0	0	0	0	0	0	2	0	1	0	5	14	16	56	35	11	20
Tb927.11.19420	0	0	0	0	0	0	0	0	0	0	0	0	0	0	1	0	1	0	1	4
Tb927.11.19450	0	0	0	0	0	0	0	0	0	0	0	1	0	0	0	0	0	0	0	0
Tb927.11.19460	0	0	0	0	0	0	1	0	0	0	2	3	2	0	4	0	2	0	0	3
Tb927.11.19500	0	0	0	0	0	0	1	0	0	0	0	0	0	0	0	0	0	0	0	0
Tb927.11.19520	0	0	0	0	0	0	0	0	0	0	1	0	0	0	0	0	0	1	0	0
Tb927.11.19560	0	0	0	0	0	0	0	0	0	0	1	0	0	0	0	0	0	0	0	0
Tb927.11.19590	0	0	0	0	0	0	0	0	0	0	0	0	0	0	0	0	2	0	0	0
Tb927.11.19620	0	0	0	0	0	0	0	0	0	0	0	1	1	0	1	2	0	0	0	1
Tb927.11.19680	0	0	0	0	0	0	0	0	0	0	1	0	0	0	0	0	0	0	0	0
Tb927.11.19690	0	0	0	0	0	0	0	0	0	0	3	0	0	0	0	0	0	0	0	0
Tb927.11.19710	0	0	0	0	0	0	0	0	0	0	1	0	0	0	0	0	0	0	0	0
Tb927.11.19720	0	0	0	0	0	0	0	0	0	0	2	0	0	0	0	0	2	0	0	0
Tb927.11.19780	0	0	0	3	0	2	0	0	0	5	2	0	0	2	7	5	3	18	0	11
Tb927.11.19870	0	0	0	0	0	0	0	0	0	0	0	0	0	0	0	0	0	2	0	3
Tb927.11.19910	0	0	0	0	0	0	0	0	0	0	0	1	0	0	0	0	0	0	0	0
Tb927.11.19950	0	0	0	0	0	0	0	0	0	0	0	0	0	0	1	0	0	0	0	0
Tb927.11.20010	0	0	0	0	0	0	0	0	0	0	0	0	0	0	0	1	0	0	0	0
Tb927.11.20020	1	0	0	1	4	9	1	1	4	2	2	0	2	1	0	0	0	0	0	4
Tb927.11.20030	0	0	0	0	0	0	0	0	0	0	0	0	0	2	1	0	0	0	1	0
Tb927.11.20060	0	0	0	0	0	0	0	0	1	0	4	1	0	0	2	0	0	6	0	9
Tb927.11.20090	0	0	0	0	0	0	0	0	0	0	0	0	0	0	0	0	1	0	0	0
Tb927.11.20120	0	0	0	0	0	0	0	0	0	0	0	0	0	0	0	0	0	1	0	0
Tb927.11.20180	0	0	0	0	0	0	0	0	0	0	0	0	0	0	5	0	0	0	0	1
Tb927.11.20190	0	0	0	0	0	0	0	0	0	0	0	0	0	0	2	1	1	1	0	0
Tb927.11.20240	0	0	0	0	0	0	0	0	0	0	2	0	0	0	0	0	0	0	0	0
Tb927.11.20260	0	0	0	0	0	0	0	0	0	0	1	0	0	1	0	0	0	0	0	0
Tb927.11.20280	0	0	0	0	0	1	0	0	0	0	1	0	0	0	0	0	1	0	0	0
Tb927.11.20290	0	0	0	0	0	0	0	0	0	0	0	0	0	0	1	0	0	0	0	0
Tb927.11.20300	0	0	0	44	0	16	12	8	8	17	174	331	336	418	398	24	508	38	6	15
Tb927.11.20320	0	0	0	0	0	0	0	0	0	0	0	0	0	0	2	0	0	0	0	0
Tb927.11.20330	0	0	0	0	0	0	0	0	0	0	0	0	1	1	0	0	0	0	0	0
Tb927.11.20350	0	0	0	0	0	0	0	0	0	0	0	0	0	0	1	0	0	0	0	0
Tb927.11.20360	0	0	0	0	0	0	0	0	0	0	0	0	0	0	0	2	0	0	0	0
Tb927.11.20380	0	0	0	2	0	1	4	0	1	0	0	0	0	0	0	0	1	0	0	0
Tb927.11.20430	0	0	0	0	0	0	0	0	0	0	1	0	0	0	0	0	0	0	0	0
Tb927.11.20500	0	0	0	1	0	0	0	0	2	1	3	0	3	8	0	1	0	2	3	1
Tb927.11.20550	0	0	0	0	0	0	0	2	0	0	1	2	0	0	9	0	0	0	0	0
Tb927.11.20590	0	0	0	0	0	0	1	0	0	0	0	0	0	1	5	0	2	0	0	0
Tb927.11.20620	0	0	0	0	0	0	0	0	0	0	2	0	0	0	1	0	0	0	0	3
Tb927.11.20660	1	0	0	0	0	0	0	0	1	0	2	0	0	4	1	0	0	1	0	1
Tb927.11.20700	0	0	0	0	0	0	0	0	1	0	0	1	0	4	1	1	0	0	0	2
Tb927.11.20710	0	0	0	0	0	0	0	0	0	0	0	1	0	1	0	0	0	0	0	0
Tb927.11.4100	0	0	0	0	0	0	0	1	0	0	0	0	0	0	0	0	0	0	0	0
Tb927.2.6380	0	0	0	0	0	0	0	0	0	0	0	0	0	0	0	0	1	0	0	0
Tb927.2.6390	0	0	0	0	0	0	0	0	0	0	2	0	0	0	0	0	0	0	0	5
Tb927.2.6410	0	0	0	0	0	2	0	0	0	0	4	0	0	1	1	0	0	0	0	0
Tb927.2.6430	0	0	0	0	0	0	0	1	0	0	0	3	0	1	0	1	3	2	0	3
Tb927.3.120	0	0	0	0	0	1	0	1	0	0	1	0	0	2	0	0	1	0	0	4
Tb927.3.1500	0	0	0	0	0	0	0	0	0	0	0	0	0	0	0	1	0	0	0	0
Tb927.3.170	0	0	0	0	0	0	0	0	0	0	0	0	0	0	1	0	0	0	0	0
Tb927.3.180	0	0	0	0	0	4	0	0	0	0	0	0	3	0	3	1	0	2	0	3
Tb927.3.190	1	0	0	5	0	3	1	0	3	3	1	0	0	3	4	7	1	8	0	1
Tb927.3.210	0	0	0	0	0	0	0	0	0	0	0	0	1	0	1	0	1	2	1	3
Tb927.3.240	0	0	0	0	0	1	0	0	0	0	1	0	1	0	0	0	0	2	0	0
Tb927.3.270	0	0	0	0	0	0	0	0	1	0	0	1	0	1	1	0	1	1	0	0
Tb927.3.280	0	0	0	1	0	1	0	0	0	0	1	0	0	5	8	1	2	2	0	3
Tb927.3.300	0	0	0	0	0	0	0	2	0	0	0	1	0	2	0	1	0	0	0	1
Tb927.3.360	0	0	0	0	0	0	0	0	0	0	0	0	0	0	1	0	0	0	0	0
Tb927.3.390	0	0	0	0	0	0	0	0	0	0	1	0	0	3	0	0	0	2	0	0
Tb927.3.400	0	0	0	0	0	0	0	0	0	0	1	0	0	0	0	0	0	0	0	0
Tb927.3.410	0	0	0	0	0	0	0	0	0	0	1	0	1	2	3	0	1	0	0	0
Tb927.3.420	0	0	0	0	0	0	0	0	0	0	0	1	0	0	0	0	0	0	0	0
Tb927.3.440	0	0	0	0	0	1	1	0	0	0	1	0	0	0	0	0	0	0	0	2
Tb927.3.480	71	15	74	279	218	225	1012	161	254	31	340	11	26	35	46	32	42	31	1	80
Tb927.3.5850	0	0	0	0	0	0	0	0	0	0	0	0	0	0	0	1	0	0	0	0
Tb927.3.5890	2	0	0	2	1	3	0	2	0	2	0	0	0	0	1	0	0	0	0	0
Tb927.4.5460	0	0	0	0	0	0	0	0	0	0	0	0	0	0	1	0	1	0	0	0
Tb927.4.5470	0	0	0	0	0	0	0	0	0	0	0	1	0	0	0	0	0	0	0	1
Tb927.4.5500	0	0	0	0	0	0	0	0	0	0	0	0	1	0	0	0	0	0	0	0
Tb927.4.5530	0	0	0	0	1	0	0	0	0	0	0	0	1	0	1	0	0	0	0	0
Tb927.4.5540	0	0	0	0	0	0	0	0	0	0	0	0	0	0	0	0	0	0	0	1
Tb927.4.5560	0	0	0	0	0	2	2	0	0	0	0	0	0	0	0	0	0	0	0	0
Tb927.4.5570	16	32	21	17	18	717	484	125	107	46	8	0	7	7	4	0	2	3	0	8
Tb927.4.5580	0	0	0	0	0	0	0	0	0	0	1	0	0	0	1	0	0	0	0	0
Tb927.4.5690	0	0	0	0	0	0	0	1	0	0	1	0	2	3	4	11	1	5	8	12
Tb927.4.5700	0	0	0	0	0	0	0	0	0	0	0	0	0	0	1	0	1	0	0	0
Tb927.4.5710	0	0	0	0	0	0	0	0	0	0	1	0	0	1	0	0	0	0	0	0
Tb927.4.5720	0	0	0	0	0	0	1	0	0	0	0	0	0	3	0	0	0	0	0	0
Tb927.4.5730	1	0	1	630	0	144	88	41	93	51	1083	1685	1059	174	1247	6076	1840	3839	957	4634
Tb927.4.5740	0	0	0	0	0	1	0	0	0	0	0	0	0	2	1	1	0	0	0	2
Tb927.4.5760	0	0	0	0	0	0	1	0	0	0	0	0	2	1	0	0	0	0	0	0
Tb927.4.5780	0	0	0	0	0	0	0	0	0	0	0	0	0	0	0	0	1	0	0	0
Tb927.5.200	0	0	0	0	0	0	0	1	0	0	0	0	0	0	1	0	0	0	0	0
Tb927.5.230	0	0	0	0	0	2	0	0	0	0	1	0	0	0	1	0	0	0	0	0
Tb927.5.240	0	0	0	0	0	1	0	0	0	0	0	0	0	0	0	1	0	0	0	0
Tb927.5.4670	0	0	0	2	0	0	0	0	0	0	1	1	0	1	2	0	2	1	1	1
Tb927.5.4680	0	0	0	0	0	0	0	0	0	0	0	0	0	1	0	0	0	0	0	0
Tb927.5.4700	0	0	0	31	0	2	3	7	8	4	86	28	49	76	94	65	96	323	3	293
Tb927.5.4740	0	0	0	0	0	0	0	0	0	0	0	0	0	1	0	0	0	0	0	0
Tb927.5.4750	0	0	0	0	0	0	0	0	0	0	2	0	2	2	1	1	1	0	0	0
Tb927.5.4770	0	0	0	0	0	0	0	0	1	0	1	0	0	0	0	0	0	0	0	0
Tb927.5.4790	0	0	1	0	0	0	0	0	0	0	0	0	0	0	0	0	0	0	0	0
Tb927.5.4870	0	0	0	0	0	0	1	0	0	0	0	0	0	0	0	0	0	0	0	0
Tb927.5.4900	0	0	0	0	0	0	1	0	2	0	1	3	0	8	0	0	3	1	1	0
Tb927.5.4940	0	0	0	0	0	0	0	0	0	0	0	0	1	0	0	0	1	0	0	0
Tb927.5.4950	0	0	0	0	0	0	0	0	0	0	1	0	0	0	0	0	0	0	0	0
Tb927.5.4980	0	0	0	0	0	0	0	0	0	0	3	0	0	0	0	0	0	0	0	0
Tb927.5.5040	0	0	0	0	0	0	0	0	1	0	0	0	0	1	3	0	0	0	0	0
Tb927.5.5050	0	1	0	0	0	0	0	0	0	0	0	0	0	1	0	0	0	0	0	0
Tb927.5.5090	0	0	0	0	0	0	0	0	0	0	0	0	0	1	0	0	0	0	0	0
Tb927.5.5110	0	0	0	0	0	0	0	0	0	0	1	0	0	5	2	3	1	6	1	2
Tb927.5.5130	0	0	0	2	0	1	2	0	1	3	0	1	5	8	9	2	5	0	0	3
Tb927.5.5150	0	0	0	0	0	0	0	0	0	0	0	0	0	0	0	0	0	0	0	1
Tb927.5.5160	0	0	0	0	0	0	0	0	0	0	0	1	0	0	0	0	0	2	0	0
Tb927.5.5210	0	0	0	13	0	18	10	8	3	13	8	1	6	9	4	3	0	0	0	0
Tb927.5.5220	0	0	0	0	0	0	0	0	0	0	0	0	1	1	0	0	0	0	0	0
Tb927.5.5240	0	2	1	5	2	35	42	33	62	47	2	3	5	15	2	3	6	4	0	8
Tb927.5.5260	0	0	0	1	0	0	0	0	2	0	2	0	0	0	2	0	0	0	0	0
Tb927.5.5270	0	0	0	0	0	0	0	0	0	0	0	0	0	0	0	0	0	1	0	1
Tb927.5.5290	0	0	0	0	1	0	0	0	1	0	1	3	1	6	3	3	3	2	1	2
Tb927.5.5300	0	0	0	0	0	0	0	0	0	0	6	9	3	17	9	14	15	31	2	16
Tb927.5.5310	0	0	0	0	0	0	0	0	0	0	0	0	0	1	0	0	0	1	0	0
Tb927.5.5400	0	1	0	0	0	0	0	0	0	0	1	0	0	2	0	0	0	0	0	0
Tb927.5.5490	0	0	0	0	0	0	1	0	0	0	0	0	0	0	0	0	0	0	0	0
Tb927.5.5580	0	0	0	0	0	0	0	0	0	0	0	0	0	0	1	0	0	1	0	0
Tb927.5.5610	0	0	0	0	0	0	0	0	0	1	0	0	0	0	0	0	0	0	0	0
Tb927.5.5640	0	0	0	0	0	0	1	0	0	0	6	3	3	16	18	7	5	2	0	15
Tb927.5.5690	0	0	0	0	0	1	0	0	0	0	1	0	1	0	0	0	0	0	0	0
Tb927.6.5210	0	0	0	0	0	0	0	0	0	0	0	0	1	0	1	0	0	0	0	0
Tb927.6.5230	0	1	0	0	0	1	0	1	1	0	4	3	0	9	7	1	1	6	1	6
Tb927.6.5240	0	1	0	1	0	3	1	1	1	5	5	2	0	6	4	0	0	1	0	0
Tb927.6.5260	0	0	0	0	0	0	0	0	0	0	1	0	0	0	6	1	1	0	0	0
Tb927.6.5300	0	0	0	0	0	0	0	0	0	0	0	0	2	0	0	0	0	0	0	1
Tb927.6.5430	0	0	0	0	1	1	3	1	2	0	5	0	0	0	4	0	0	0	0	0
Tb927.6.5480	0	0	0	0	0	0	0	0	0	0	0	0	0	1	0	0	0	0	0	0
Tb927.6.5590	0	0	0	0	0	0	0	0	0	0	1	1	0	2	5	0	1	0	0	1
Tb927.6.5650	0	0	0	1	0	0	0	0	0	0	1	0	1	5	3	0	0	0	0	2
Tb927.6.5660	0	0	0	1	0	0	3	0	2	3	0	0	1	0	1	0	0	0	0	1
Tb927.6.5730	0	0	0	0	0	0	0	0	0	0	0	0	0	0	0	0	0	0	0	1
Tb927.6.5740	0	0	0	0	0	0	0	2	0	0	0	1	0	1	0	0	0	0	0	9
Tb927.6.5790	0	0	0	0	0	0	0	0	0	0	0	0	0	0	1	0	0	0	0	0
Tb927.7.110	0	0	0	0	0	0	0	0	0	0	0	0	0	0	1	0	0	0	0	0
Tb927.7.150	0	0	0	0	0	1	0	2	0	0	0	2	1	1	1	0	0	1	0	1
Tb927.7.6520	0	0	0	8	1	1	3	4	4	3	22	11	6	33	27	70	33	73	17	127
Tb927.7.6530	0	0	0	0	0	0	0	0	0	0	0	0	0	0	2	2	0	7	0	5
Tb927.7.6540	0	0	4	0	0	14	35	14	4	5	11	3	0	98	2	0	0	0	1	0
Tb927.8.110	0	0	0	0	0	0	0	0	0	0	0	0	0	0	0	0	0	0	0	1
Tb927.8.150	0	0	0	0	0	0	0	0	0	0	0	0	0	0	2	0	2	0	0	0
Tb927.8.170	0	0	0	5	0	0	0	0	0	0	1	5	4	0	0	5	6	25	2	10
Tb927.8.240	0	0	0	0	0	0	0	0	0	0	0	0	0	1	0	0	0	0	0	0
Tb927.8.280	0	0	0	0	0	0	0	0	0	0	3	0	0	0	0	0	1	0	0	0
Tb927.8.290	0	0	0	0	0	0	0	0	0	0	0	0	0	0	0	0	0	1	0	0
Tb927.8.300	0	0	0	0	0	1	0	0	0	0	0	0	0	1	0	0	0	0	0	0
Tb927.8.330	0	0	0	0	0	0	0	0	0	0	0	0	0	0	2	0	0	0	0	0
Tb927.8.340	0	0	0	0	0	0	0	0	0	0	0	0	0	0	1	0	0	0	0	0
Tb927.8.380	0	0	0	0	0	0	0	0	0	0	0	0	0	0	0	1	0	0	0	0
Tb927.8.400	0	0	0	6	0	0	0	0	0	0	12	5	1	2	5	22	14	28	2	9
Tb927.8.440	0	0	0	0	0	0	0	0	0	0	0	0	0	0	0	6	0	0	0	0
Tb927.8.460	0	0	0	0	0	0	0	1	0	0	0	0	0	2	0	0	0	0	0	1
Tb927.8.7300	0	0	0	0	0	0	0	0	1	0	0	0	0	0	0	0	0	0	0	0
Tb927.9.100	0	0	0	0	0	0	0	0	0	0	0	0	0	0	0	0	0	0	0	2
Tb927.9.1010	0	0	0	0	0	0	0	0	0	0	1	0	0	0	0	0	0	0	0	0
Tb927.9.1030	0	0	0	0	0	0	0	0	0	0	1	1	0	1	3	0	0	0	0	0
Tb927.9.1050	0	0	0	0	0	0	0	0	0	0	0	0	0	1	0	0	0	0	0	1
Tb927.9.1070	0	0	0	1	2	67	97	34	70	115	6	4	0	48	4	3	1	0	1	0
Tb927.9.1110	0	0	0	2	0	0	0	0	0	0	4	0	5	0	1	1	2	3	0	9
Tb927.9.1250	0	0	0	0	0	2	1	0	0	0	2	0	0	0	0	0	0	0	0	0
Tb927.9.160	0	0	0	0	0	0	0	0	0	0	0	0	9	0	2	0	0	0	0	0
Tb927.9.16100	0	0	0	3	0	0	0	0	0	0	0	0	0	12	0	0	0	0	0	0
Tb927.9.16160	0	0	0	0	0	0	0	0	0	0	0	0	0	0	0	0	0	0	0	1
Tb927.9.16270	0	0	0	0	0	0	0	0	0	0	0	0	0	0	1	1	0	0	0	0
Tb927.9.16280	0	0	0	0	0	0	0	0	0	0	0	0	0	0	1	0	0	0	0	0
Tb927.9.16320	0	0	0	0	0	1	0	0	0	0	0	0	0	0	3	1	1	2	0	2
Tb927.9.16370	0	0	0	3	0	2	1	0	0	2	4	0	0	11	1	2	0	0	0	1
Tb927.9.16460	0	0	0	0	0	0	0	0	0	0	0	0	0	0	3	0	0	0	0	0
Tb927.9.16490	5	4	1	6	0	10	14	17	7	16	1	4	0	3512	63	0	9	0	0	0
Tb927.9.16530	0	0	0	0	0	0	0	0	0	0	0	0	0	0	0	2	0	0	0	0
Tb927.9.16540	0	0	0	7	0	0	0	0	0	0	0	1	0	0	1	0	0	3	0	5
Tb927.9.16560	0	0	0	0	0	4	4	9	10	6	0	1	2	0	0	1	0	0	0	2
Tb927.9.16590	0	0	0	0	0	0	0	0	0	0	0	0	0	0	0	0	0	0	1	1
Tb927.9.16600	0	0	0	0	0	0	0	1	0	0	0	0	0	0	0	0	0	0	0	1
Tb927.9.16660	0	0	0	0	0	0	0	0	0	0	0	0	1	0	0	9	0	0	0	12
Tb927.9.16790	0	0	0	0	0	0	0	0	0	1	0	0	0	2	0	1	0	0	0	0
Tb927.9.16810	0	0	0	0	0	0	0	0	0	2	0	0	0	0	0	0	0	0	0	0
Tb927.9.17020	0	0	0	0	0	0	0	0	0	0	0	0	0	0	0	2	0	0	0	2
Tb927.9.17090	0	0	0	0	0	0	0	0	0	1	0	0	3	0	0	0	0	0	0	0
Tb927.9.17140	0	0	0	0	0	0	0	0	2	0	0	0	0	0	0	0	0	0	0	0
Tb927.9.17290	0	0	0	0	0	0	0	0	0	0	1	0	0	1	2	1	0	0	0	2
Tb927.9.17330	0	0	0	0	0	0	0	0	0	0	0	0	0	0	0	0	0	0	0	1
Tb927.9.17350	0	0	0	0	0	0	0	0	0	0	0	0	0	0	0	0	1	0	0	0
Tb927.9.17370	0	0	0	0	0	0	0	0	0	0	0	1	0	1	0	0	0	0	0	0
Tb927.9.17470	0	0	0	0	0	0	0	0	0	0	0	0	0	2	0	0	0	0	0	0
Tb927.9.17600	0	1	0	0	0	0	1	5	0	0	6	3	5	2	3	0	0	0	0	3
Tb927.9.17620	0	0	0	0	0	0	0	0	0	0	0	0	0	1	2	0	0	0	0	1
Tb927.9.17700	0	0	0	0	0	0	0	0	1	0	0	2	0	0	1	0	0	0	0	0
Tb927.9.17850	0	0	0	0	0	0	0	0	0	0	0	0	0	0	3	0	2	2	2	2
Tb927.9.17880	0	0	0	0	0	0	0	0	0	0	0	1	0	0	1	0	0	0	0	0
Tb927.9.18130	0	0	0	0	0	0	0	0	0	0	1	0	0	0	0	0	0	0	0	0
Tb927.9.190	0	0	0	0	0	0	0	0	0	0	5	0	1	0	0	0	0	0	0	0
Tb927.9.210	0	0	0	0	0	0	0	0	0	0	2	0	0	0	0	2	1	6	0	0
Tb927.9.300	0	0	0	41	0	57	72	54	22	12	771	2445	1638	1454	301	1	264	42	250	1327
Tb927.9.500	0	0	0	2	2	0	0	0	0	0	3	0	2	0	5	10	4	5	4	2
Tb927.9.510	0	0	0	0	0	0	0	0	0	0	0	0	1	0	0	0	0	0	0	0
Tb927.9.520	0	0	0	14	0	0	2	0	1	1	7	7	7	13	8	21	23	48	11	41
Tb927.9.580	0	1	0	50	0	0	3	5	3	6	57	44	25	89	147	106	145	275	26	294
Tb927.9.640	0	0	0	0	0	0	0	0	0	0	0	0	0	0	0	0	0	0	0	1
Tb927.9.7290	0	0	0	0	0	0	0	0	0	0	0	0	0	0	0	0	0	0	2	0
Tb927.9.820	0	0	0	1	0	0	0	0	0	0	0	0	0	0	2	0	0	0	0	0
Tb927.9.850	0	0	0	0	0	0	0	0	0	0	0	0	0	1	2	0	1	0	0	1
Tb927.9.890	0	0	0	9	0	0	3	0	0	2	10	7	5	7	4	15	3	19	6	4
Tb927.9.940	0	0	0	0	0	0	0	0	0	0	0	0	0	1	1	0	0	0	0	0
